# Supplementary material for: The Influence of Lipid Electric Charge on the Binding of Aβ(1–42) Amyloid Peptide to Bilayers in the Liquid-Ordered State
Source: Biomolecules. 2024 Mar 1;14(3):298. doi: 10.3390/biom14030298 (PMC10967883; doi:10.3390/biom14030298)
Supplement: Supplementary file 1 [file biomolecules-14-00298-s001.zip]

Archive with 1 entries (1 files):
- biomolecules-2856740-supplementary.pdf
